# Supplementary material for: Tumour assessment of ROR1 levels in various adult leukaemia and lymphoma types
Source: PLoS One. 2024 Nov 4;19(11):e0313026. doi: 10.1371/journal.pone.0313026 (PMC11534244; doi:10.1371/journal.pone.0313026)
Supplement: S1 File — (XLSX) [file pone.0313026.s002.xlsx]

## Sheet: CLL
Clinical data				B-cell Lineage markers			Clonality	Immunophenotipic aberrancy
Diagnosis: CLL or HCL	Age	Sex	Sample: fresh or frozen	CD19	CD20	CD45	Kappa/Lamba ratio	CD5	CD22	CD25	CD103	ROR1
CLL	76yrs	Male	Frozen	82.76	40	99.81	283.54	98.74	0.25	0.06	0.46	72.03
CLL	55yrs	Female	Frozen	17.53	5.82	99.1	0.027	99.05	64.45	80.88	1.54	96.31
CLL	77yrs	Male	Frozen	79.37	2.96	99.25	0.0068	99.61	5.71	2.02	2.41	71.6
CLL	49yrs	Female	Frozen	96.56	96.57	99.89	0.0009	66.9	0.23	0.25	0.4	69.32
CLL	72yrs	Male	Frozen	98.72	88.09	99.81	3323	99.95	0.17	0.78	0.59	99.8
CLL	65yrs	Male	Frozen	81.08	0.67	99.81	0.0045	99.25	0.46	2.11	0.69	95.23
CLL	74yrs	Male	Frozen	98.08	84.41	99.7	0.0004	89.88	0.96	0.93	1.67	91.15
CLL	79yrs	Female	Frozen	97.29	89.96	99.95	1399.71	95.45	0.23	0.45	1.31	81.94
CLL	73yrs	Male	Frozen	97.75	91.55	99.91	268.62	3.81	0.25	0.49	1.59	60.95
CLL	64yrs	Male	Frozen	19.26	87.63	99.09	0.28	70.8	76.95	0.99	1.49	58.87
CLL	59yrs	Male	Frozen	12.33	86.76	99.14	4.24	11.92	84.08	43.33	47.89	44.37
CLL	67yrs	Female	Frozen	89.98	46.04	99.77	0.001	99.7	0.11	0.2	0.84	98.91
CLL	90yrs	Female	Frozen	58.06	59.68	99.63	0.015	95.84	0.78	1.35	0.72	96.59
CLL	88yrs	Female	Frozen	71.59	86.9	99.33	7.08	98.56	72.2	0.94	1.03	93.55
CLL	73yrs	Female	Frozen	97.45	85.78	99.78	0.002	96	3.13	6.56	8.79	96.84
CLL	93yrs	Male	Frozen	59.82	95.51	99.86	497.65	99.21	66.24	0.38	1.56	68.18
CLL	71yrs	Female	Frozen	91.71	66.42	99.8	1246.13	99.64	66.8	28.48	1.42	92.2
CLL	67yrs	Female	Frozen	85.09	61.65	99.81	0.005	98.98	0.2	0.06	1.41	91.65
CLL	56yrs	Male	Frozen	98.67	74.72	99.75	210.4	98.88	79.56	1.74	1.99	78.69
CLL	66yrs	Female	Frozen	99.19	22.42	99.88	393.92	99.71	0.4	0.54	1.42	98.06
CLL	48yrs	Male	Frozen	83.27	65.93	99.77	53.26	95.85	89.05	0.31	1.7	9.22
CLL	63yrs	Male	Frozen	93.29	93.9	99.71	221	76.44	96.86	0.22	2.45	1.13
CLL	64yrs	Male	Frozen	43.26	1.62	99.52	0.007	99.38	0.12	0.07	1.62	91.93
CLL	72yrs	Male	Frozen	93.81	78.92	99.9	0.003	95.9	84.56	1.01	1.63	96.66
CLL	58yrs	Male	Frozen	96.98	64.26	99.9	0.001	97.86	0.11	0.64	1.17	97
CLL	70yrs	Male	Frozen	86.93	86.69	99.83	991	93.32	93.3	0.93	2.32	85.39
CLL	59yrs	Male	Frozen	12.28	21.97	98.93	0.16	79.19	21.02	1.69	1.88	77.46
CLL	80yrs	Male	Frozen	97.02	65.51	99.91	623	97.61	2.57	0.47	1.58	92.69
CLL	79yrs	Female	Frozen	88.9	73.22	99.63	0.01	99.04	1.82	0.6	0.95	92.2
CLL	56yrs	Male	Frozen	95.86	71.78	99.7	177.29	98.68	1.6	1.97	2.04	90.89
CLL	80yrs	Female	Frozen	79.62	90.2	99.03	0.0035	98.43	89.37	1.83	3.36	28.61
CLL	82yrs	Male	Frozen	96.59	90.78	99.84	0.01	99.11	90.66	2.15	5.06	81.7
CLL	55yrs	Male	Frozen	86.28	86.38	99.68	290.65	98.07	82.79	2	8.23	73.93
CLL	62yrs	Male	Frozen	74.88	71.84	99.73	0.014	97.4	84.14	0.24	2.59	95.91
CLL	76yrs	Female	Frozen	85.74	82.48	99.72	0.007	98.65	0.26	75.08	2.4	98.06
CLL	65yrs	Male	Frozen	85.46	79.07	99.67	524	99.05	78.03	0.11	2.94	97.07
CLL	73yrs	Male	Frozen	16.19	71.95	96.63	799.55	88.41	79.71	0.55	1.64	83.06
CLL	69yrs	Female	Frozen	94.18	69.55	99.92	2497	99.62	93.53	0.01	0.2	24.81
CLL	58yrs	Male	Frozen	94.68	88.15	99.93	1991.6	97.69	78.6	0.08	0.84	81.65
CLL	73yrs	Male	Frozen	91.82	83.74	99.87	0.0021	99.78	0.1	0.02	1.44	77.84
CLL	55yrs	Male	Frozen	79.46	81.51	99.38	1.45	94.97	86.32	0.27	1.59	84.25
CLL	72yrs	Female	Frozen	46.42	97.25	99.51	0.08	90.65	86.94	0.42	2.58	28.04
CLL	66yrs	Female	Fresh	52.38	84.2	99.58	137.26	84.25	91.43	1.83	0.21	20.11
CLL	64yrs	Male	Fresh	98.38	93.43	99.91	0	99.82	0.87	0.04	2.33	98.98
CLL	62yrs	Male	Fresh	44.73	71.63	98.56	0.004	99.06	72.96	67.47	0.54	98.21
CLL	60yrs	Female	Fresh	48.79	72.72	99.78	0.01	83.08	71.88	0.71	0.39	97.15
CLL	53yrs	Male	Fresh	58.68	93.89	99.84	0.01	88.05	61.71	0.75	10.36	85.12
CLL	80yrs	Male	Fresh	64.4	89.26	98.99	12.48	98.41	75.53	0.29	0.52	62.3
Average				75.4702	70.7369	99.5717	332.385	91.0344	44.5625	6.96458	2.99542	77.2419	Frozen ROR1	76.9783	Fresh ROR1	77.2795
SD				26.2764	26.7647	0.539926	692.254	19.1829	40.4141	19.1182	6.93332	25.88

## Sheet: HCL
Clinical data				B-cell Lineage markers			Clonality	Immunophenotipic aberrancy
Diagnosis	Age	Sex	Sample: fresh or frozen	CD19	CD20	CD45	Kappa/Lamba ratio	CD5	CD22	CD25	CD103	ROR1
HCL	62yr	Male	Frozen	40.32	95.1	98.39	22.99	2.88	91.03	80.07	88.66	62.06
HCL	62yrs	Male	Frozen	57.08	96.13	98.06	28.79	4.07	95.06	81.78	90.21	55.47
HCL	82yrs	Male	Frozen	90.94	97.81	99.87	0.002	0.64	97.05	29.16	99.31	36.15
HCL	77yrs	Male	Frozen	88.15	97.86	99.72	0.003	1.06	97.03	91.14	94.44	32.39
HCL	49yrs	Male	Frozen	5.92	85.43	98.94	176.19	14.22	62.12	9.42	10.46	25.52
HCL	72yrs	Female	Frozen	14.88	92.04	97.02	15.53	4.53	87.86	62.26	71.27	20.66
HCL	74yrs	Male	Frozen	52.34	98.13	99.51	54	3.5	96.01	83.81	94.8	20.45
HCL	70yrs	Male	Frozen	2.89	9.68	97.29	6.75	77.8	8.99	11.75	13.38	18.28
HCL	77yrs	Male	Frozen	96.33	99.68	99.45	0.0007	0.39	96.2	3.1	89.66	17.54
HCL	65yrs	Male	Frozen	4.61	85.93	96.69	2.01	15.13	72.77	23.6	8.62	15.58
HCL	69yrs	Male	Frozen	7.58	88.85	97.89	6.79	2.47	81.74	51.41	35.97	10.8
HCL	75yrs	Male	Frozen	76.55	98.24	99.36	121.44	0.92	97.52	96.43	97.12	7.02
HCL	75yrs	Male	Frozen	37.01	94.11	90.47	2	5.89	91.98	2.71	3.48	1.35
HCL	88yrs	Female	Frozen	70.13	99.4	99.52	412.38	2.47	98.62	0.3	96.59	0.78
Average				46.0521	88.4564	98.0129	60.634	9.71214	83.8557	44.7814	63.855	23.1464
SD				34.7999	23.1719	2.41674	114.015	20.135	24.0451	37.0277	39.4494	18.2565
