# Supplementary material for: Tumour assessment of ROR1 levels in various adult leukaemia and lymphoma types
Source: PLoS One. 2024 Nov 4;19(11):e0313026. doi: 10.1371/journal.pone.0313026 (PMC11534244; doi:10.1371/journal.pone.0313026)
Supplement: S2 File — (XLSX) [file pone.0313026.s003.xlsx]

## Sheet: ROR1 positive cells
AML	DLBCL	MCL	FL	T-NHL	TNBC	CLL	HCL
0	0	1	0	0	0	1	1		Negative: 0
0	0	0	0	0	1	1	1		Positive: 1
0	0	1	0	0	0	1	1
0	0	1	0	0	1	1	1		Blue: indications analyzed via IHC
0	0	1	1	0	0	1	1		Yellow: indications analyzed via FACS
0	0	1	0	0	0	1	1
0	1	1	1	0	1	1	1
0	1	0	0	0	1	1	1
0	0	0	0	0	1	1	1
0	0	0	0	0	1	1	1
0	0	1	0	0	1	1	1
0	0	0	0	0	1	1	1
0	0	0	0	0	1	1	1
0	0	1	1	0	1	1	1
0	0	0	0	0	1	1
0	0	0	0	0	0	1
0	0	1	0	0	1	1
0	0	1	0	0	0	1
0	0	0	0	0	1	1
0	0	1	0	0	1	1
0	0	0	0	0	0	1
0	0	0	1	0	0	1
0	0	0	0	0	0	1
0	0	0	0	0	0	1
0	0	0	0	0	0	1
0	0	0	0	0	0	1
0	0	1	0	0	0	1
0	0		0	0	0	1
0	1		0	0	0	1
0	0		0	1	0	1
0	0		0		0	1
0	1		0		0	1
0	1		0		0	1
0	1		0		0	1
0	0				0	1
0	0				0	1
0	0				0	1
0	0				0	1
0	1				0	1
0	0				0	1
0	0				0	1
0	0				0	1
0	0				0	1
0	0				0	1
0	0				0	1
0					0	1
0						1
0						1
0
0
0
0
